# Supplementary material for: Functional Connectivity-Derived Optimal Gestational-Age Cut Points for Fetal Brain Network Maturity
Source: Brain Sci. 2021 Jul 12;11(7):921. doi: 10.3390/brainsci11070921 (PMC8304646; doi:10.3390/brainsci11070921)
Supplement: Supplementary file 1 [file brainsci-11-00921-s001.zip]

Archive with 1 entries (1 files):
- brainsci-1267760-supplementary.pdf
